# Supplementary material for: Occupational safety and health aspects of corporate social responsibility reporting in Japan: comparison between 2012 and 2020
Source: BMC Res Notes. 2022 Jul 23;15:260. doi: 10.1186/s13104-022-06145-6 (PMC9308243; doi:10.1186/s13104-022-06145-6)
Supplement: Supplementary file 1 — Additional file 1: Table S1. Description of Japanese companies publishing reports written in English in 2020. [file 13104_2022_6145_MOESM1_ESM.xlsx]

## Sheet: Table4
Table S1. Description of Japanese companies which published reports written in English in 2020
		N	n	%
Total		2172	252	11.6022
Industry category
	Fisheries, agriculture, and forestry	7	0	0
	Mining	6	0	0
	Construction	102	18	17.6471
	Manufacturing	914	153	16.7396
	Electricity and gas	22	3	13.6364
	Transportation, information, and communication	305	28	9.18033
	Commerece	381	17	4.46194
	Finance and insurance	139	20	14.3885
	Real estate	71	5	7.04225
	Services	225	8	3.55556
Company size
	–49	139	9	6.47482
	50–299	462	29	6.27706
	300–999	756	63	8.33333
	1000–2999	511	74	14.4814
	3000–4999	126	36	28.5714
	5000–9999	80	17	21.25
	10000–	57	19	33.3333
	uncertain	41	5	12.1951
N: the number of companies listed in first section of Tokyo Stock Exchange in 2020.
n: number of companies that published integrated reports in English in 2020.
